# Supplementary material for: Novel Severe Hemophilia A Mouse Model with Factor VIII Intron 22 Inversion
Source: Biology (Basel). 2021 Jul 23;10(8):704. doi: 10.3390/biology10080704 (PMC8389204; doi:10.3390/biology10080704)
Supplement: Supplementary file 1 [file biology-10-00704-s001.zip]

Archive with 1 entries (1 files):
- biology-1280891-supplementary.pdf
